# Supplementary material for: The Peptide PbrPSK2 From Phytosulfokine Family Induces Reactive Oxygen Species (ROS) Production to Regulate Pear Pollen Tube Growth
Source: Front Plant Sci. 2020 Nov 30;11:601993. doi: 10.3389/fpls.2020.601993 (PMC7734187; doi:10.3389/fpls.2020.601993)
Supplement: Supplementary Table 1 — Numbers of PSK genes from different origins in five Rosaceae genomes. [file Table_1.XLSX]

## Sheet: Sheet1
Table 2. Numbers of PSK genes from different origins in five Roseceae genomes
Species	Number of	No. of PSK genes from different origins (percentage)
	PSK genes	WGD	Tandem	Proximal	Dispersed	Singleton
Chinese white pear	10	9(90.0)	0	0	1(10.0)	0
Apple	11	10(90.0)	0	0	0	0
Peach	4	3(75.0)	0	0	0	0
Strawberry	6	0	0	2(33.3)	3(50.0)	0
Chinese plum	5	5(100)	0	0	0	0
