# Supplementary material for: The Peptide PbrPSK2 From Phytosulfokine Family Induces Reactive Oxygen Species (ROS) Production to Regulate Pear Pollen Tube Growth
Source: Front Plant Sci. 2020 Nov 30;11:601993. doi: 10.3389/fpls.2020.601993 (PMC7734187; doi:10.3389/fpls.2020.601993)
Supplement: Supplementary Table 2 — The orthology of PSK genes in five Rosaceae species. [file Table_2.XLSX]

## Sheet: Sheet1
Table 3. The orthology of PSK genes in five Rosaceae species
Chinese pear	Apple	Peach	Strawberry	Chinese plum
PbrPSK1		PpPSK1		PmPSK2
PbrPSK2	MdPSK7	PpPSK4	FvPSK3	PmPSK2
	MdPSK4	PpPSK1		PmPSK3
	MdPSK1
	MdPSK3
PbrPSK4	MdPSK2	PpPSK4	FvPSK3	PmPSK3
	MdPSK7
PbrPSK5	MdPSK2	PpPSK4	FvPSK3	PmPSK3
	MdPSK7
PbrPSK7	MdPSK4	PpPSK2	FvPSK4	PmPSK1
	MdPSK6
PbrPSK8	MdPSK9	PpPSK3	FvPSK2	PmPSK5
	MdPSK10
PbrPSK9	MdPSK8		FvPSK6	PmPSK4
	MdPSK11			PmPSK5
PbrPSK10	MdPSK9	PpPSK3	FvPSK2	PmPSK5
	MdPSK10
