# Supplementary material for: The Peptide PbrPSK2 From Phytosulfokine Family Induces Reactive Oxygen Species (ROS) Production to Regulate Pear Pollen Tube Growth
Source: Front Plant Sci. 2020 Nov 30;11:601993. doi: 10.3389/fpls.2020.601993 (PMC7734187; doi:10.3389/fpls.2020.601993)
Supplement: Supplementary Table 3 — Ka and Ks substitution rates between gene pairs in pear. [file Table_3.XLSX]

## Sheet: Sheet1
Table 4. Ka and Ks substitution rates between gene pairs in pear
Gene1	Gene2	ka	ks	ka/ks	Divergence time (Mya)
PbrPSK10	FvPSK2	0.183941	1.19719	0.153644	39.9063
PbrPSK10	MdPSK10	0.089979	0.112969	0.796493	3.76563
PbrPSK10	MdPSK9	0.0296218	0.076275	0.388356	2.5425
PbrPSK10	PmPSK5	0.176917	0.223811	0.790475	7.46037
PbrPSK10	PpPSK3	0.190248	0.296099	0.642517	9.86997
PbrPSK1	PmPSK2	0.080229	0.439202	0.18267	14.6401
PbrPSK1	PpPSK1	0.0797434	0.516164	0.154492	17.2055
PbrPSK2	FvPSK3	0.213951	1.10864	0.192986	36.9547
PbrPSK2	MdPSK1	0.371093	0.937624	0.39578	31.2541
PbrPSK2	MdPSK3	0.332893	1.38098	0.241055	46.0327
PbrPSK2	MdPSK4	0.402906	2.9557	0.136315	98.5233
PbrPSK2	MdPSK7	0.0815835	0.183009	0.445789	6.1003
PbrPSK2	PmPSK2	0.423639	0.971241	0.436183	32.3747
PbrPSK2	PmPSK3	0.124163	0.410771	0.302267	13.6924
PbrPSK2	PpPSK1	0.32708	1.16825	0.279975	38.9417
PbrPSK2	PpPSK4	0.142146	0.529376	0.268515	17.6459
PbrPSK4	FvPSK3	0.436074	0.700177	0.622806	23.3392
PbrPSK4	MdPSK2	0.0980288	0.200697	0.488442	6.6899
PbrPSK4	MdPSK7	0.0214606	0.0315588	0.680021	1.05196
PbrPSK4	PmPSK3	0.157809	0.325911	0.484211	10.8637
PbrPSK4	PpPSK4	0.167564	0.421084	0.397934	14.0361
PbrPSK5	FvPSK3	0.436074	0.700177	0.622806	23.3392
PbrPSK5	MdPSK2	0.0980288	0.200697	0.488442	6.6899
PbrPSK5	MdPSK7	0.0214606	0.0315588	0.680021	1.05196
PbrPSK5	PmPSK3	0.157809	0.325911	0.484211	10.8637
PbrPSK5	PpPSK4	0.167564	0.421084	0.397934	14.0361
PbrPSK7	FvPSK4	0.193056	0.600046	0.321735	20.0015
PbrPSK7	MdPSK4	0.0681482	0.112922	0.603497	3.76407
PbrPSK7	MdPSK6	0.0918706	0.0684115	1.34291	2.28038
PbrPSK7	PmPSK1	0.115691	0.308158	0.375427	10.2719
PbrPSK7	PpPSK2	0.11853	0.31206	0.37983	10.402
PbrPSK8	FvPSK2	0.180604	0.98471	0.183408	32.8237
PbrPSK8	MdPSK10	0.0159564	0.0376433	0.423884	1.25478
PbrPSK8	MdPSK9	0.0645178	0.129408	0.498562	4.3136
PbrPSK8	PmPSK5	0.149381	0.286918	0.520642	9.56393
PbrPSK8	PpPSK3	0.14269	0.392085	0.363925	13.0695
PbrPSK9	FvPSK6	0.214165	0.516049	0.41501	17.2016
PbrPSK9	MdPSK11	0.0570522	0.168585	0.338417	5.6195
PbrPSK10	MdPSK8	0.0757565	0.119009	0.636561	3.96697
PbrPSK11	PmPSK4	0.146035	0.37862	0.385703	12.6207
PbrPSK12	PmPSK5	0.367069	1.34394	0.273129	44.798
NA indicates no result.
