# Supplementary material for: The Peptide PbrPSK2 From Phytosulfokine Family Induces Reactive Oxygen Species (ROS) Production to Regulate Pear Pollen Tube Growth
Source: Front Plant Sci. 2020 Nov 30;11:601993. doi: 10.3389/fpls.2020.601993 (PMC7734187; doi:10.3389/fpls.2020.601993)
Supplement: Supplementary Table 4 — Primers of PbrPSK genes for this work (∗represents the modification). [file Table_4.XLSX]

## Sheet: 荧光引物
PbrPSK1-F	CCAGCTTTTTCAGCAGCGAAGTC
PbrPSK1-R	TCTTCTCATCAAGCACTCCTCCTCTC
PbrPSK2-F	GTTTTCAACTCACAGCCTTCGCTG
PbrPSK2-R	GTAATCCACATGAGCCGCCAAT
PbrPSK3-F	CAGTCAATTATGCGAAAACCCGAC
PbrPSK3-R	ATAGATGTAATCGACATGAGCAGCCA
PbrPSK4/5-F	ACCTTCAACTCACAACCTTCGCTG
PbrPSK4/5-R	TAATCCAAATGAGCCGCCAGC
PbrPSK6-F	CGAATGCCCAGATTTTGTTCTTCC
PbrPSK6-R	CTGTGTGAGCAACCATGGACCTTC
PbrPSK7-F	TGCCCTCCTCCTCTTCCTCTCA
PbrPSK7-R	CACTCATCTTCCCCAACTCCTTCAC
PbrPSK8-F	GAAGCAGATGAAGAATTACCAAAACT
PbrPSK8-R	CTTCTGATCCCATCAGATTTACGGG
PbrPSK10-F	TGAACTCATCATCTGCTCGTGGTC
PbrPSK10-R	CTATGGCTTGTGGTTTTGGGTGTAAA
PbrPSK2-pCold-F	ctcggtaccctcgagggatccATGGCTAAATATATTATCACCTTCTTCAC
PbrPSK2-pCold-R	agcagagattacctatctagaAGGCTTGTGCTTCTGTGTATATATGTAA

## Sheet: ODN引物
PbrPSK2-pCold-F	ctcggtaccctcgagggatccATGGCTAAATATATTATCACCTTCTTCAC
PbrPSK2-pCold-R	agcagagattacctatctagaAGGCTTGTGCTTCTGTGTATATATGTAA
PSK2-ODN-2	C*T*CCTCAGTTTTCAACTCACAG*C*C
PSK2-SODN-2	GGCTGTGAGTTGAAAACTGAGG*A*G
PbrPSK1-F	CCAGCTTTTTCAGCAGCGAAGTC
PbrPSK1-R	TCTTCTCATCAAGCACTCCTCCTCTC
PbrPSK2-F	GTTTTCAACTCACAGCCTTCGCTG
PbrPSK2-R	GTAATCCACATGAGCCGCCAAT
PbrPSK3-F	CAGTCAATTATGCGAAAACCCGAC
PbrPSK3-R	ATAGATGTAATCGACATGAGCAGCCA
PbrPSK4/5-F	ACCTTCAACTCACAACCTTCGCTG
PbrPSK4/5-R	TAATCCAAATGAGCCGCCAGC
PbrPSK6-F	CGAATGCCCAGATTTTGTTCTTCC
PbrPSK6-R	CTGTGTGAGCAACCATGGACCTTC
PbrPSK7-F	TGCCCTCCTCCTCTTCCTCTCA
PbrPSK7-R	CACTCATCTTCCCCAACTCCTTCAC
PbrPSK8-F	GAAGCAGATGAAGAATTACCAAAACT
PbrPSK8-R	CTTCTGATCCCATCAGATTTACGGG
PbrPSK10-F	TGAACTCATCATCTGCTCGTGGTC
PbrPSK10-R	CTATGGCTTGTGGTTTTGGGTGTAAA

## Sheet: Sheet1
Table S4. Primers of PbrPSK genes for this work (* represents thio modification)
Gene Name	Forward primer (5'-3')	Reverse primer (5'-3')	Usage
PbrPSK1	CCAGCTTTTTCAGCAGCGAAGTC	TCTTCTCATCAAGCACTCCTCCTCTC	qRT-PCR/RT-PCR
PbrPSK2	GTTTTCAACTCACAGCCTTCGCTG	GTAATCCACATGAGCCGCCAAT	qRT-PCR/RT-PCR
PbrPSK3	CAGTCAATTATGCGAAAACCCGAC	ATAGATGTAATCGACATGAGCAGCCA	qRT-PCR/RT-PCR
PbrPSK4/5	ACCTTCAACTCACAACCTTCGCTG	TAATCCAAATGAGCCGCCAGC	qRT-PCR/RT-PCR
PbrPSK6	CGAATGCCCAGATTTTGTTCTTCC	CTGTGTGAGCAACCATGGACCTTC	qRT-PCR/RT-PCR
PbrPSK7	TGCCCTCCTCCTCTTCCTCTCA	CACTCATCTTCCCCAACTCCTTCAC	qRT-PCR/RT-PCR
PbrPSK8	GAAGCAGATGAAGAATTACCAAAACT	CTTCTGATCCCATCAGATTTACGGG	qRT-PCR/RT-PCR
PbrPSK10	TGAACTCATCATCTGCTCGTGGTC	CTATGGCTTGTGGTTTTGGGTGTAAA	qRT-PCR/RT-PCR
PbrTUB	GGAGCTGAGAGATTCCGGTG	TACGGTCTGCAATACCTGGGAA	qRT-PCR
PbrACT	TGGGCTTTGCTCCTCTTAC	CCTTCGTGCTCATCTTACC	RT-PCR
PbrPSK2-pCold	ctcggtaccctcgagggatccATGGCTAAATATATTATCACCTTCTTCAC	agcagagattacctatctagaAGGCTTGTGCTTCTGTGTATATATGTAA	protein purification
PSK2-asODN	C*T*CCTCAGTTTTCAACTCACAG*C*C		ODN
PSK2-sODN	G*G*CTGTGAGTTGAAAACTGAGG*A*G		ODN
